# Supplementary material for: Sex and age correlations of reported and estimated physical fitness in adolescents
Source: PLoS One. 2019 Jul 3;14(7):e0219217. doi: 10.1371/journal.pone.0219217 (PMC6608955; doi:10.1371/journal.pone.0219217)
Supplement: S1 Raw Data — (XLSX) [file pone.0219217.s001.xlsx]

## Sheet: Sheet1
Sex	Age	Height	Weight	Body-mass index	Waist circumference	Sit-ups in 1 minute	Standing long jump	Sit-and-reach test	Self-reported physical fitness
1	15	1.89	126	35.27	115	35	150	65	7
1	15	1.85	68	19.87	75	53	185	57	8
1	15	1.64	55	20.45	66	34	200	70	4
1	15	1.75	60	19.59	67.5	50	200	54	3
1	15	1.75	63	20.57	75	51	175	67	6
1	15	1.86	64	18.5	69	45	230	57	4
1	15	1.78	68	21.46	74	50	195	64	7
1	15	1.72	58	19.61	71	58	180	56	10
1	15	1.69	53	18.56	69	63	220	45	9
1	15	1.76	64	20.66	75	66	200	57	6
1	15	1.8	62	19.14	69	61	220	60	9
1	15	1.88	73	20.65	74	60	215	60	7
1	15	1.88	73	20.65	74	60	215	60	7
1	15	1.8	54	16.67	72	60	190	72	9
1	15	1.83	60	17.92	72	58	230	67	10
1	15	1.87	69	19.84	73	58	225	67	8
1	15	1.9	75	20.78	77	52	215	73	9
1	15	1.83	70	20.9	70	68	220	58	9
1	15	1.89	80	22.4	83	53	220	63	7
1	15	1.83	76	22.69	80	56	220	65	8
1	15	1.7	64	22.15	73	48	230	65	9
1	15	1.68	49	17.36	64	66	251	46	8
1	15	1.89	76	21.28	75	57	210	63	9
1	15	1.7	49	16.96	64	86	245	67	8
1	15	1.84	54	15.95	71	80	210	53	4
1	15	1.84	67	19.79	75	62	250	68	9
1	15	1.75	61	19.92	72	54	240	73	7
1	15	1.88	63	17.92	72	58	230	72	9
1	15	1.8	74	22.84	75	61	245	76	9
1	15	1.79	74	23.1	77	62	225	74	8
1	15	1.83	67	20.01	70	76	220	70	10
1	15	1.85	75.5	22.06	73	55	215	68	10
1	15	1.74	60	19.82	69	94	225	45	8
1	15	1.82	80	24.28	70	78	230	63	9
1	15	1.7	61	21.11	73	76	215	68	9
1	15	1.83	66	19.71	73	78	225	65	9
1	15	1.88	69	19.52	72	48	185	60	7
1	15	1.7	60	20.76	70	37	200	71	7
1	15	1.76	65	20.98	77	40	150	59	5
1	15	1.86	90	26.01	86	40	190	55	5
1	15	1.74	61	20.15	61	54	210	40	5
1	15	1.73	57	19.05	65	44	205	54	9
1	15	1.76	65	20.98	72	50	205	67	7
1	15	1.78	52	16.41	66	49	205	60	6
1	15	1.81	68	20.76	79	52	210	54	5
1	15	1.78	61	19.25	73	50	215	52	4
1	15	1.85	68	19.98	73	68	185	42	7
1	15	1.76	62	20.04	72	56	195	52	8
1	15	1.75	59	19.27	67	40	210	76	7
1	15	1.82	73	22.16	81	55	205	65	7
1	15	1.92	76	20.62	83	57	190	61	9
1	15	1.74	55	18.17	70	48	240	46	7
1	15	1.66	63	22.86	75	60	210	65	7
1	15	1.94	77	20.46	79	54	205	68	9
1	15	1.82	67	20.34	68	56	240	70	7
1	15	1.86	64	18.5	73	74	200	76	9
1	15	1.78	62	19.57	71	90	225	53	9
1	15	1.72	58	19.61	68	85	220	63	9
1	15	1.91	80	21.93	77	69	200	70	10
1	15	1.91	80	21.93	77	69	200	70	10
1	15	1.67	48	17.21	66.5	30	185	62	6
1	15	1.79	66	20.6	76	44	180	60	3
1	15	1.69	60	21.01	98	30	158	60	3
1	15	1.76	87	28.09	95	34	155	52	5
1	15	1.72	93	31.62	99	48	170	45	3
1	15	1.78	80.4	25.38	88	46	188	60	6
1	15	1.73	62	20.72	72	46	175	60	7
1	15	1.75	60	19.59	71.5	41	220	68	8
1	15	1.87	65	18.59	72	52	205	67	5
1	15	1.83	68	20.31	75	45	170	78	7
1	15	1.85	85	24.84	87	39	180	79	6
1	15	1.84	57	16.84	70	57	180	73	8
1	15	1.84	65	19.2	69	52	220	71	6
1	15	1.83	67	20.01	75	60	223	66	9
1	15	1.82	72	21.74	75	55	270	59	9
1	15	1.85	75	21.91	76	61	260	70	10
1	16	1.9	75	20.78	76	56	240	83	8
1	15	1.72	65	21.97	71	53	195	54	7
1	15	1.75	53	17.31	69	36	179	55	4
1	15	1.74	62	20.48	69	58	210	51	6
1	15	1.76	63	20.34	70	58	245	36	6
1	15	1.7	64	22.15	72	60	180	70	8
1	15	1.9	75	20.78	70	75	220	49	9
1	15	1.8	52	16.14	67	58	220	77	9
1	15	1.84	72	21.27	66	55	260	60	8
1	15	1.89	75	21	78	83	230	56	9
1	15	1.8	70	21.6	77	20	155	46	1
1	15	1.8	74	22.84	84	45	175	48	5
1	15	1.77	70	22.34	74	60	210	68	6
1	15	1.83	75	22.4	73	57	225	62	8
1	15	1.58	52	20.96	67	87	200	44	8
1	15	1.82	76	22.94	75	61	245	53	9
1	15	1.86	70	20.23	71	80	220	74	8
1	15	1.85	65	18.99	80	40	170	47	4
1	15	1.75	95	31.02	98	35	175	51	4
1	15	1.86	80	23.12	83	23	170	60	4
1	15	1.83	69	20.6	76	45	175	57	9
1	15	1.8	76	23.46	75	58	210	50	8
1	15	1.68	71	25.16	72	58	170	70	7
1	15	1.8	85	26.23	88	43	230	75	8
1	15	1.69	58	20.31	70	58	240	61	7
1	15	1.8	86	26.54	85	60	210	73	8
1	15	1.79	70	21.97	71	52	200	51	6
1	15	1.74	53	17.51	69	45	175	48	4
1	15	1.72	64	21.63	80	46	195	41	7
1	15	1.67	78	27.97	88	44	195	51	6
1	15	1.7	50	17.3	64.5	48	195	59	7
1	15	1.8	69	21.42	90	49	150	46	5
1	15	1.65	62	22.77	65	52	160	50	5
1	15	1.7	57	19.72	65	42	190	85	6
1	15	1.75	75	24.49	82	60	230	77	7
1	15	1.71	73	25.08	86	40	150	50	2
1	15	1.68	70	24.8	93	40	160	42	3
1	15	1.84	60	17.72	75	47	200	60	9
1	15	1.9	65	18.01	79	50	220	59	10
1	15	1.67	63	22.51	73	50	220	79	8
1	15	1.88	78	22.07	78	55	190	70	10
1	16	1.85	70	20.45	70	52	198	34	1
1	16	1.8	79	24.38	89	50	200	54	7
1	16	1.67	54	19.36	69	60	240	45	6
1	16	1.67	54	19.36	69	60	240	45	6
1	16	1.74	62	20.48	72	60	205	60	7
1	16	1.74	62	20.48	72	60	205	60	7
1	16	1.78	62	19.57	67	60	130	80	8
1	16	1.78	62	19.57	67	60	130	80	8
1	16	1.85	73	21.33	80	50	220	51	8
1	16	1.85	73	21.33	80	50	220	51	8
1	16	1.78	72	22.72	75	55	210	48	9
1	16	1.78	72	22.72	75	55	210	48	9
1	16	1.8	63	19.44	79	56	215	50	1
1	16	1.8	63	19.44	79	56	215	50	1
1	16	1.8	95	29.32	102	52	185	81	9
1	16	1.8	77	23.77	80	60	210	66	8
1	16	1.8	77	23.77	80	60	210	66	8
1	16	1.88	67	18.96	70	61	235	66	6
1	16	1.85	66	19.28	74.5	64	205	74	10
1	16	1.85	66	19.28	74.5	64	205	74	10
1	16	1.78	73	23.04	76	62	245	88	10
1	16	1.84	78	23.04	90	64	245	110	7
1	16	1.86	75	21.68	79	72	250	60	8
1	16	1.83	86	25.68	102	57	155	39	6
1	16	1.83	86	25.68	102	57	155	39	6
1	16	1.82	70	21.13	76	62	152	47	7
1	15	1.75	51	16.65	63	55	210	59	8
1	16	1.9	65	18.01	64	40	210	70	7
1	16	1.78	61	19.25	73	50	215	52	9
1	16	1.8	62	19.14	72	55	205	57	7
1	16	1.8	62	19.14	72	55	205	57	7
1	16	1.78	83.5	26.5	90	44	200	64	7
1	16	1.78	85	26.98	90	44	200	64	7
1	16	1.82	60	18.11	72	60	204	75	7
1	16	1.82	60	18.11	72	60	204	75	7
1	16	1.86	70	20.23	71	52	225	72	8
1	16	1.74	69	22.79	75	57	225	62	6
1	16	1.78	74	23.36	80	47	210	88	7
1	16	1.85	70	20.45	72	62	215	58	7
1	16	1.73	67	22.39	75	53	275	67	7
1	16	1.83	71.5	21.35	80	60	230	90	10
1	16	1.78	65	20.52	73	75	215	57	9
1	16	1.78	65	20.52	73	75	215	57	9
1	16	1.88	86	24.33	93	48	210	41	4
1	16	1.85	70	20.45	80	40	180	70	5
1	16	1.87	70	20.02	73	50	240	44	7
1	16	1.87	70	20.02	73	50	240	44	7
1	16	1.69	62	21.71	66	50	195	61	8
1	16	1.71	70	23.94	75	50	195	74	7
1	16	1.71	70	23.94	75	50	195	74	7
1	16	1.78	61	19.25	68	53	230	56	5
1	16	1.78	61	19.25	68	53	230	56	5
1	16	1.81	59	18.01	78	51	235	55	9
1	16	1.8	70	21.6	76	62	240	40	6
1	16	1.8	70	21.6	76	62	240	40	6
1	16	1.87	86	24.59	90	41	255	69	7
1	16	1.87	86	24.59	90	41	260	69	7
1	16	1.83	64	19.11	69	66	230	56	9
1	16	1.83	75	22.4	80	55	210	79	9
1	16	1.87	75	21.45	77	55	210	73	10
1	16	1.83	66	19.71	75	66	240	73	8
1	16	1.83	66	19.71	75	66	240	73	8
1	16	1.82	65	19.62	73	78	250	53	10
1	16	1.82	75	22.64	80	45	175	49	4
1	16	1.82	75	22.64	80	45	175	49	4
1	16	1.75	64	20.9	73	49	102	60	5
1	16	1.79	83	25.9	88	49	180	61	7
1	16	1.79	83	25.9	88	49	180	61	7
1	16	1.85	75	21.91	80	60	200	68	8
1	16	1.85	75	21.91	80	60	200	68	8
1	16	1.75	60	19.59	71	55	205	69	9
1	16	1.78	63	19.88	76	53	230	65	8
1	16	1.73	63	21.05	80	74	205	61	7
1	16	1.73	63	21.05	80	74	205	61	7
1	16	1.85	58	16.95	68	55	240	67	8
1	16	1.8	90	27.78	91	60	220	84	10
1	16	1.65	53	19.47	65	55	140	70	2
1	16	1.65	53	19.47	65	55	140	70	4
1	16	1.75	54	17.63	69	60	180	70	5
1	16	1.75	54	17.63	69	60	180	70	5
1	16	1.8	71	21.91	77	50	200	59	8
1	16	1.8	71	21.91	77	50	200	59	8
1	16	1.82	66	19.93	73	65	225	45	9
1	16	1.82	66	19.93	73	65	225	45	9
1	16	1.86	71	20.52	70	60	230	55	7
1	16	1.78	68	21.46	79	65	200	65	7
1	16	1.78	68	21.46	79	65	200	65	7
1	16	1.84	71	20.97	76	55	230	68	6
1	16	1.75	65	21.22	77	55	205	68	7
1	16	1.75	65	21.22	77	55	205	68	7
1	16	1.72	63	21.3	80	80	195	80	7
1	16	1.72	63	21.3	80	80	195	80	7
1	16	1.82	94	28.38	92	50	215	90	8
1	16	1.61	51	19.68	64	60	180	70	7
1	16	1.61	51	19.68	64	60	180	70	7
1	16	1.81	102	31.13	98	47	165	76	8
1	16	1.8	70	21.6	72	40	158	90	7
1	16	1.8	70	21.6	72	40	158	90	7
1	16	1.75	65	21.22	80	55	225	69	9
1	16	1.85	76	22.21	75	45	245	80	7
1	16	1.82	74	22.34	77	69	220	69	7
1	16	1.75	64	20.9	73	49	102	60	5
1	16	1.8	72	22.22	73	50	220	67	9
1	16	1.84	74	21.86	81	62	230	58	5
1	16	1.9	80	22.16	80	50	240	71	8
1	17	1.73	63	21.05	69	56	190	50	5
1	17	1.79	68	21.22	79	42	200	61	3
1	17	1.79	68	21.22	79	42	200	61	3
1	17	1.93	84	22.55	86	51	180	62	4
1	17	1.93	84	22.55	86	51	180	62	4
1	17	1.78	65	20.52	77	62	210	32	7
1	17	1.93	90	24.16	89	51	185	55	8
1	17	1.9	90	24.93	95	56	190	57	4
1	17	1.9	90	24.93	95	56	190	57	4
1	17	1.72	85	28.73	94	46	191	79	6
1	17	1.94	85	22.58	80	54	195	60	7
1	17	1.9	80	22.16	86	44	210	66	7
1	17	1.9	80	22.16	86	44	210	66	7
1	17	1.8	80	24.69	80	50	220	60	8
1	17	1.8	80	24.69	80	50	220	60	8
1	17	1.74	61	20.15	79	53	200	60	6
1	17	1.8	73	22.53	78	49	226	65	9
1	17	1.8	70	21.6	80	51	220	76	7
1	17	1.8	72	22.22	72	61	275	63	5
1	17	1.8	72	22.22	72	61	275	63	5
1	17	1.85	78	22.79	78	60	240	62	8
1	17	1.85	78	22.79	78	60	240	62	8
1	17	1.75	68	22.2	76	83	210	58	7
1	17	1.79	65	20.29	73	68	275	53	7
1	17	1.79	65	20.29	73	68	275	53	7
1	17	1.8	68	20.99	77	57	240	73	8
1	17	1.8	70	21.6	74	81	255	57	9
1	17	1.75	73	23.84	75	52	255	84	8
1	17	1.75	76	24.82	79	51	195	57	8
1	17	1.84	70	20.68	72	43	190	65	5
1	17	1.84	83	24.52	89	46	180	49	4
1	17	1.73	54	18.04	66	54	215	43	7
1	17	1.78	69	21.78	74	60	210	27	7
1	17	1.9	75	20.78	78	60	225	48	5
1	17	1.9	75	20.78	78	60	225	48	5
1	17	1.87	87	24.88	93	56	200	63	7
1	17	1.96	102	26.55	91	48	200	61	7
1	17	1.8	64	19.75	80	54	225	66	10
1	17	1.8	64	19.75	80	54	225	66	10
1	17	1.9	79	21.88	80	79	210	44	3
1	17	1.8	63	19.44	69	50	215	73	5
1	17	2	74	18.5	76	61	215	61	8
1	17	2	74	18.5	76	61	215	61	8
1	17	1.74	55	18.17	64	60	250	67	8
1	17	1.84	65	19.2	73	68	240	62	7
1	17	1.77	57	18.19	70	72	230	60	7
1	17	1.85	71	20.75	71	60	240	67	9
1	17	1.95	85	22.35	92	91	225	71	8
1	17	1.86	67.5	19.51	75	64	255	70	8
1	17	1.86	67.5	19.51	75	64	255	70	8
1	17	1.73	65	21.72	80	65	247	64	8
1	17	1.86	88.5	25.58	86	67	235	73	10
1	17	1.78	53	16.73	70	43	195	57	4
1	17	1.78	53	16.73	70	43	195	57	4
1	17	1.75	67	21.88	76	46	200	56	7
1	17	1.79	67	20.91	77	48	200	54	5
1	17	1.73	65	21.72	72	44	190	61	8
1	17	1.76	72	23.24	85	40	195	65	6
1	17	1.8	83	25.62	90	46	175	65	6
1	17	1.8	83	25.62	90	46	175	65	6
1	17	1.88	105	29.71	106	46	175	64	6
1	17	1.85	66	19.28	70	40	230	73	7
1	17	1.85	66	19.28	70	40	230	73	7
1	17	1.74	61	20.15	65	58	220	56	7
1	17	1.8	95	29.32	99	42	137	112	6
1	17	1.69	79	27.66	86	52	230	70	8
1	17	1.83	70	20.9	74	52	250	57	7
1	17	1.83	65	19.41	66	53	220	73	7
1	17	1.83	65	19.41	66	53	220	73	7
1	17	1.83	80	23.89	85	69	180	65	7
1	17	1.83	71	21.2	79	56	230	62	8
1	17	1.83	71	21.2	79	56	230	62	8
1	17	1.8	76	23.46	79	55	220	66	8
1	17	1.9	86	23.82	87	55	215	64	8
1	17	1.8	69	21.3	74	66	200	82	10
1	17	1.72	65	21.97	73	77	220	74	8
1	17	1.92	83	22.52	81	62	250	78	7
1	17	1.84	68	20.09	69	74	215	58	10
1	17	1.71	60	20.52	71	76	240	65	10
1	17	1.91	83	22.75	77	36	175	52	6
1	17	1.91	83	22.75	77	36	175	52	6
1	17	1.86	68	19.66	72	46	210	45	9
1	17	2	85	21.25	82	46	180	60	6
1	17	1.77	69	22.02	75	50	205	53	8
1	17	1.78	71	22.41	77	35	210	65	8
1	17	1.82	67	20.23	85	49	200	73	6
1	17	1.84	96	28.36	94	65	200	50	7
1	17	1.84	96	28.36	94	65	200	50	9
1	17	1.8	68	20.99	70	60	181	65	9
1	17	1.8	68	20.99	70	60	181	65	9
1	17	1.75	55	17.96	68	64	225	52	7
1	17	1.75	65	21.22	70	62	210	64	5
1	17	1.75	69	22.53	76	66	220	55	6
1	17	1.82	78	23.55	81	52	215	76	6
1	17	1.85	79	23.08	80	64	240	61	8
1	17	1.77	73	23.3	75	86	225	55	8
1	17	1.85	75	21.91	80	57	215	77	9
1	17	1.8	66	20.37	69	59	230	79	10
1	17	1.85	65	18.99	70	36	165	46	5
1	17	1.88	90	25.46	91	50	190	53	7
1	17	1.83	129	38.52	138	43	130	71	5
1	17	1.83	129	38.52	138	43	130	71	6
1	17	1.93	76	20.4	74	54	180	46	4
1	17	1.78	62	19.57	70	56	225	44	7
1	17	1.84	73	21.56	79	60	180	58	6
1	17	1.84	73	21.56	79	60	180	58	6
1	17	1.83	60	17.92	66	84	210	43	7
1	17	1.77	70	22.34	77	60	225	59	8
1	17	1.6	50.4	19.69	67	60	230	58	8
1	17	2.03	97	23.54	84	48	215	73	8
1	17	2.03	97	23.54	84	48	215	73	8
1	17	1.85	86	25.13	84	62	200	63	4
1	17	1.88	70	19.81	71	62	275	50	7
1	17	1.87	80	22.88	75	55	250	66	8
1	17	1.87	80	22.88	75	55	250	66	8
1	17	1.86	72	20.81	70	58	210	79	8
1	17	1.87	87	24.88	83	80	280	86	10
1	17	1.85	65	18.99	70	36	165	46	5
1	17	1.68	52	18.42	69	32	180	62	4
1	17	1.78	64	20.2	74.5	52	200	57	7
1	17	1.89	82	22.96	83	56	200	65	7
1	17	1.92	89	24.14	81	62	185	54	6
1	17	1.73	60	20.05	69	60	225	56	9
1	17	1.73	60	20.05	69	60	225	56	9
1	17	1.84	86.7	25.61	90	67	250	45	8
1	17	1.84	86.7	25.61	90	67	250	45	9
1	17	1.86	70	20.23	72	58	235	64	7
1	17	1.85	68	19.87	71	70	225	60	7
1	17	1.79	68	21.22	69	60	265	55	9
1	17	1.91	95	26.04	84	40	150	48	7
1	17	1.77	70	22.34	71	43	195	63	6
1	17	1.77	60	19.15	65	59	225	67	7
1	17	1.77	60	19.15	65	59	225	67	7
1	17	1.88	75	21.22	80	60	205	64	8
1	17	1.8	77	23.77	77	70	225	60	10
1	17	1.84	70	20.68	72	66	240	69	8
1	17	1.84	70	20.68	72	66	240	69	8
1	17	1.8	71.5	22.07	77	45	190	54	6
1	17	1.91	90	24.67	83	60	245	58	9
1	17	1.75	68	22.2	76	57	220	65	9
1	17	1.87	76	21.73	78	62	230	68	8
1	17	1.8	68	20.99	73	62	275	55	8
1	17	1.8	68	20.99	73	62	275	55	8
1	18	1.85	90	26.3	97	58	190	32	1
1	18	1.85	73	21.33	81	60	200	25	9
1	18	1.73	62	20.72	81	50	200	57	2
1	18	1.91	78	21.38	75	46	255	45	4
1	18	1.79	64	19.97	77	53	220	60	7
1	18	1.8	65	19.97	77	53	220	60	7
1	18	1.8	65	20.06	64	69	200	38	2
1	18	1.86	80	23.12	86	49	161	91	5
1	18	1.73	72	24.06	76	60	235	60	8
1	18	1.73	72	24.06	76	60	235	60	8
1	18	1.87	77	22.02	77	80	210	40	7
1	18	1.93	90	24.16	102	47	200	80	8
1	18	1.9	89	24.16	102	47	200	80	8
1	18	1.8	80	24.69	75.5	60	245	45	7
1	18	1.93	82	22.01	79	64	205	64	10
1	18	1.86	87	25.15	91	63	178	82	10
1	18	1.86	87	25.15	91	63	178	82	10
1	18	1.8	58	17.9	67	60	250	78	4
1	18	1.79	70	21.85	77	101	220	55	7
1	18	1.83	75	22.4	83	65	225	67	9
1	18	1.77	70	22.34	78	60	260	85	9
1	18	1.75	67.5	22.04	75	112	240	54	10
1	18	1.79	63	19.66	78	45	190	58	7
1	18	1.75	65	21.22	76	50	210	50	7
1	18	1.85	79	23.08	78	52	195	56	6
1	18	1.85	77	22.5	83	60	175	40	4
1	18	1.77	73	23.3	74	60	230	41	7
1	18	1.8	73	23.3	74	61	230	41	7
1	18	1.83	68	20.31	75	45	255	61	5
1	18	1.92	97	26.31	94	62	210	59	7
1	18	1.9	98	26.31	92	62	210	59	7
1	18	1.8	63.3	19.54	69	52	255	77	6
1	18	1.79	72	22.47	75	70	215	61	8
1	18	1.8	72	22.47	76	70	215	61	8
1	18	1.76	92	29.7	85	60	260	81	10
1	18	1.84	77	22.74	79	64	245	61	9
1	18	1.82	93	28.08	93	57	210	79	6
1	18	1.98	90	22.96	79	78	245	63	9
1	18	1.7	74	25.61	81	45	180	63	5
1	18	1.86	75	21.68	80	47	160	60	7
1	18	1.86	75	21.68	80	47	160	60	7
1	18	1.85	66	19.28	71	60	255	32	4
1	18	1.8	69	21.3	82	45	205	62	7
1	18	1.88	100	28.29	86	50	195	71	7
1	18	1.8	65	20.06	73	56	230	62	7
1	18	1.9	75	20.78	74	54	225	70	7
1	18	1.91	66	18.09	71	62	230	86	8
1	18	1.83	77	22.99	72	99	240	55	9
1	18	1.83	85	25.38	82	75	225	74	7
1	18	1.86	78	22.55	79	58	220	75	7
1	18	1.77	75	23.94	79	82	250	59	7
1	18	1.85	140	40.91	124	30	155	48	2
1	18	1.85	67	19.58	75	48	190	55	7
1	18	1.85	67	19.58	75	48	190	55	7
1	18	1.82	72	21.74	75	48	205	68	7
1	18	1.72	78	26.37	80	63	200	57	7
1	18	1.76	70	22.6	83	45	225	75	5
1	18	1.76	70	22.6	83	45	225	75	5
1	18	1.87	135	38.61	114	58	200	78	6
1	18	1.91	82	22.48	81	60	225	60	9
1	18	1.8	90	27.78	92	65	220	60	7
1	18	1.87	80	22.88	76	84	245	53	7
1	18	1.75	76	24.82	81	64	235	81	8
1	18	1.85	62	18.12	35	45	190	47	3
1	18	1.8	80	24.69	83	45	180	47	3
1	18	1.77	70	22.34	80	45	200	60	7
1	18	1.77	70	22.34	80	45	200	60	7
1	18	1.76	88	28.41	90	44	180	70	6
1	18	1.86	75	21.68	80	50	180	55	8
1	18	1.91	75	20.56	71	52	225	63	6
1	18	1.87	81.5	23.43	79	62	181	78	10
1	18	1.95	81	21.41	76	63	235	72	7
1	18	1.95	83	21.41	78	63	235	72	7
1	18	1.85	75	21.91	77	50	205	65	7
1	18	1.85	75	21.91	77	50	205	65	7
1	18	1.8	92	28.4	86	76	240	102	8
1	18	1.87	88	25.17	83	69	240	69	9
1	18	1.87	88	25.17	83	69	240	69	9
1	18	1.73	56	18.71	69	35	180	50	2
1	18	1.82	85	25.66	89	35	215	50	4
1	18	1.82	85	25.66	89	35	215	50	4
1	18	1.86	77	22.26	77	58	180	43	7
1	18	1.79	64	19.97	77	53	220	60	7
1	18	1.79	64	19.97	77	53	220	60	7
1	18	1.82	65	20.06	73	58	230	62	7
1	18	1.78	75	23.67	75	60	225	63	8
1	18	1.85	84	24.54	83	61	185	74	6
1	18	1.87	73	20.88	73	66	245	64	6
1	18	1.85	78	22.79	83	47	180	57	5
1	18	1.85	78	22.79	83	47	180	57	5
1	18	1.79	74	23.1	86	45	201	68	8
1	18	1.79	74	23.1	86	45	201	68	8
1	18	1.9	75	20.78	76	62	240	62	9
1	18	1.9	75	20.78	76	62	240	62	9
1	18	1.71	68.5	23.43	75	40	170	65	7
1	18	1.71	68.5	23.43	75	40	170	65	7
1	18	1.71	68.5	23.43	75	40	170	65	7
1	18	1.86	104	30.06	108	42	108	28	2
2	15	1.6	43.8	17.22	66	46	150	51	2
2	15	1.71	60	20.52	67	32	145	37	2
2	15	1.65	58	21.3	68	38	155	61	5
2	15	1.68	68	24.09	79	41	165	64	6
2	15	1.7	43	14.88	63	30	155	63	6
2	15	1.68	55	19.49	70	48	156	50	4
2	15	1.69	51	17.86	68	37	172	74	4
2	15	1.59	46	18.2	67	40	170	79	7
2	15	1.67	54	19.36	72	37	180	76	8
2	15	1.69	58	20.31	67	45	165	63	7
2	15	1.74	75	24.77	78	50	175	63	5
2	15	1.66	45	16.33	60	52	180	54	9
2	15	1.55	45	18.73	70.5	50	170	65	7
2	15	1.69	71	24.86	82	41	155	70	6
2	15	1.68	52	18.42	66	40	195	76	4
2	15	1.65	51	18.73	64	52	180	69	7
2	15	1.63	61	22.96	70	50	165	73	4
2	15	1.54	57	24.03	80	52	185	63	9
2	15	1.7	53	18.34	75	77	175	39	8
2	15	1.7	56	19.38	64	43	175	95	4
2	15	1.64	58	21.56	68	47	205	95	5
2	15	1.86	64	18.5	69	54	200	73	6
2	15	1.8	68	20.99	70	55	185	77	9
2	15	1.76	55	17.76	62	52	205	92	7
2	15	1.72	67	22.65	68	72	205	74	8
2	15	1.69	57	19.96	64	56	190	95	9
2	15	1.66	53	19.23	67	36	155	63	3
2	15	1.69	58	20.31	67	37	170	67	2
2	15	1.68	52	18.42	66	47	155	39	5
2	15	1.67	55	19.72	66	54	125	47	6
2	15	1.67	47	16.85	62	42	170	70	4
2	15	1.69	52	18.21	68	44	170	68	7
2	15	1.57	58	23.68	77	41	155	77	4
2	15	1.74	57	18.83	68	44	175	62	6
2	15	1.7	55	19.03	74	48	175	67	7
2	15	1.59	49.5	19.65	64	44	170	74	5
2	15	1.57	54	21.91	63	38	135	81	3
2	15	1.75	70	22.86	71	48	130	76	4
2	15	1.78	76	23.99	81	38	145	90	6
2	15	1.84	74	21.86	80	46	170	66	8
2	15	1.75	58	18.94	64	44	155	82	5
2	15	1.63	50	18.82	63	38	190	85	5
2	15	1.7	58	20.07	65	46	180	74	7
2	15	1.75	62	20.24	73	70	180	50	8
2	15	1.7	70	24.22	77	37	160	88	4
2	15	1.79	52	16.23	67	50	180	80	5
2	15	1.69	56	19.61	64	74	170	67	5
2	15	1.63	57	21.45	67	56	180	80	5
2	15	1.7	67	23.18	73	45	200	90	5
2	15	1.65	57	20.94	68	42	210	83	7
2	15	1.7	68	23.53	73	60	195	78	9
2	15	1.8	63	19.44	69	44	155	59	4
2	15	1.68	62	21.97	76	38	140	44	2
2	15	1.72	60	20.28	79	28	137	68	7
2	15	1.72	64	21.63	72	36	160	60	7
2	15	1.71	49	16.76	62	49	175	51	5
2	15	1.67	48	17.21	64	35	185	60	3
2	15	1.84	82	24.22	80	42	165	62	7
2	15	1.72	52	17.68	65	35	176	65	8
2	15	1.63	38	14.3	57	44	180	63	3
2	15	1.66	48	17.42	67	50	185	60	5
2	15	1.7	56	19.38	66	59	172	47	6
2	15	1.64	50	18.59	63	62	185	44	10
2	15	1.58	50	20.03	66	40	175	72	7
2	15	1.66	61	22.14	80	50	190	56	9
2	15	1.69	52	18.21	73	47	170	72	7
2	15	1.65	65	23.88	81	59	150	66	5
2	15	1.58	54.5	21.83	74	49	175	67	7
2	15	1.6	52	20.31	72	47	170	82	7
2	15	1.63	47	17.69	68	47	175	80	9
2	15	1.71	54	18.47	66	58	170	60	8
2	15	1.6	51	19.92	65	54	190	91	6
2	15	1.67	68	24.38	73	58	165	75	6
2	15	1.69	62	21.71	68	48	150	98	5
2	15	1.76	78	25.18	80	56	155	86	5
2	15	1.6	49	19.14	61	75	155	62	6
2	15	1.72	66	22.31	72	56	165	78	7
2	15	1.83	61	18.21	67	57	200	70	8
2	15	1.74	60	19.82	68	56	180	82	10
2	15	1.52	43	18.61	62	35	140	60	3
2	15	1.54	73	30.78	92	35	140	75	6
2	15	1.54	73	30.78	92	35	140	75	6
2	15	1.7	60	20.76	73	45	145	75	4
2	15	1.7	60	20.76	73	45	145	75	4
2	15	1.74	53	17.61	65	49	145	77	3
2	15	1.6	51	19.92	65	45	195	63	5
2	15	1.6	50	19.53	59	45	165	73	5
2	15	1.73	62	20.72	68	58	170	46	8
2	15	1.73	64	21.38	72	56	160	63	5
2	15	1.76	51	16.46	64	35	175	76	7
2	15	1.71	65	22.23	77	46	165	59	5
2	15	1.69	67	23.46	83	35	169	70	5
2	15	1.58	53	21.23	70	35	150	79	7
2	15	1.7	48	16.61	62	37	195	76	5
2	15	1.7	51	17.65	63	50	195	60	9
2	15	1.57	49	19.88	64	64	180	60	8
2	15	1.7	55	19.03	68	36	165	90	8
2	15	1.64	52	19.33	64	36	192	81	10
2	15	1.65	50	18.37	65	45	170	80	7
2	15	1.71	62	21.2	73	57	170	63	9
2	15	1.69	64	22.41	68	48	175	82	6
2	15	1.71	57.5	19.66	64	62	175	78	7
2	15	1.78	80	25.25	93	53	175	81	7
2	15	1.61	38	14.75	60	39	145	57	2
2	15	1.73	56	18.82	64	50	155	48	2
2	15	1.7	58	20.07	70	40	170	46	5
2	15	1.72	50	16.9	64	46	150	58	8
2	15	1.7	51	17.65	63	40	170	40	4
2	15	1.68	50	17.72	64	41	145	54	6
2	15	1.73	60	20.05	87	38	150	62	7
2	15	1.73	60	20.05	87	38	150	62	7
2	15	1.67	48	17.21	67	45	191	62	7
2	15	1.72	60	20.4	68	42	175	70	6
2	15	1.71	73	24.96	84	45	145	72	4
2	15	1.7	50	17.3	64	39	180	74	7
2	15	1.59	48	18.99	64	60	175	54	5
2	15	1.68	56	19.84	69	42	180	75	5
2	15	1.63	53	19.95	69	64	145	73	3
2	15	1.67	49	17.57	59	38	170	94	8
2	15	1.74	54	17.84	65	40	186	77	6
2	15	1.71	62	21.2	75	44	170	80	5
2	15	1.62	59	22.48	75	60	155	70	7
2	15	1.57	45	18.26	69	46	160	91	4
2	15	1.7	60	20.76	70	62	175	72	9
2	15	1.75	61.5	20.08	66	46	185	82	7
2	15	1.73	50	16.71	65	68	165	84	9
2	15	1.57	45	18.26	62	55	190	73	7
2	15	1.69	59	20.66	68	45	160	99	7
2	15	1.6	50	19.53	65	40	170	59	6
2	15	1.65	53.5	19.77	65	29	155	59	6
2	15	1.81	70	21.37	76	40	150	80	3
2	15	1.81	70	21.37	76	40	150	80	3
2	15	1.74	52	17.18	66	62	185	46	9
2	15	1.7	54	18.69	70	31	191	72	4
2	15	1.65	50	18.37	62	45	165	71	5
2	15	1.7	60	20.76	70	45	160	72	8
2	15	1.61	56	21.6	66	52	185	65	4
2	15	1.71	47	16.07	62	35	174	85	9
2	15	1.67	50	18.04	66	50	175	68	6
2	15	1.58	50	20.03	66.5	45	165	76	8
2	15	1.65	60	22.17	68	61	180	75	8
2	15	1.68	52	18.42	63	35	145	50	3
2	15	1.54	40	16.87	65	40	150	63	2
2	15	1.59	47	18.59	60	35	145	61	3
2	15	1.74	64	21.14	69	45	145	45	2
2	15	1.64	62	23.05	72	45	150	61	4
2	15	1.56	45	18.49	63	40	160	62	6
2	15	1.73	69	23.05	77	42	150	65	5
2	15	1.73	55	18.38	70	42	140	66	5
2	15	1.64	57	21.32	69.5	40	155	70	4
2	15	1.78	70	22.09	71	39	170	70	6
2	15	1.65	53	19.47	67	40	155	83	6
2	15	1.56	49	20.13	66	50	175	64	8
2	15	1.58	55	22.03	74	38	160	86	6
2	15	1.62	52	19.81	68	50	165	80	6
2	15	1.75	52	16.98	65	74	220	85	10
2	15	1.7	118	40.83	109	30	135	60	2
2	15	1.65	47	17.26	59	30	150	61	1
2	15	1.7	55	19.03	68	27	160	70	4
2	15	1.73	92	30.74	103	29	120	70	2
2	15	1.67	60	21.51	76	50	170	43	7
2	15	1.67	62	22.23	79	30	140	74	7
2	15	1.75	90	29.39	84	34	150	80	3
2	15	1.74	71	23.45	93	38	140	80	4
2	15	1.71	53	18.13	65	50	195	60	6
2	15	1.68	50	17.72	60	44	177	82	9
2	15	1.65	50	18.37	64	46	190	74	7
2	15	1.72	57	19.27	64	54	155	80	5
2	15	1.7	56	19.38	68	60	200	81	7
2	15	1.72	57	19.27	67	65	210	76	9
2	15	1.6	49	19.14	69	43	145	42	3
2	15	1.58	44	17.63	60	45	160	60	4
2	15	1.8	76	23.46	80	30	150	63	5
2	15	1.7	70	24.22	72	38	175	60	8
2	15	1.73	62	20.72	71	50	170	64	4
2	15	1.75	63	20.57	69	45	170	80	8
2	15	1.73	63	21.05	80	52	185	80	4
2	15	1.64	63	23.57	77	32	115	64	3
2	15	1.6	68	26.56	82	30	150	55	5
2	15	1.62	52	19.81	65	42	160	80	8
2	15	1.77	79	25.22	82	50	140	87	5
2	15	1.65	75	27.55	80	45	145	98	5
2	16	1.77	54	17.18	69	25	150	80	1
2	16	1.69	50	17.51	62	37	180	60	5
2	16	1.7	66	22.84	77	42	101	80	1
2	16	1.7	66	22.84	77	42	101	80	1
2	16	1.78	80	25.25	86	46	135	67	7
2	16	1.7	51	17.65	67	43	150	42	7
2	15	1.69	80	28.01	103	38	110	71	6
2	16	1.69	80	28.01	103	38	110	71	6
2	16	1.74	57.5	18.99	65	40	175	74	7
2	16	1.73	59	19.71	69	35	200	70	7
2	16	1.67	57	20.44	65	37	160	81	6
2	16	1.8	62	19.14	67	55	170	52	3
2	16	1.8	62	19.14	67	55	170	52	6
2	16	1.65	68	24.98	74	37	160	98	6
2	16	1.68	54	19.13	67	48	170	81	6
2	16	1.77	81	25.85	71	54	160	78	5
2	16	1.55	43	17.9	62	58	180	71	8
2	16	1.55	43	17.9	62	58	180	71	8
2	16	1.6	55	21.48	70	53	210	86	7
2	16	1.73	68	22.72	76	53	180	90	8
2	16	1.76	56	18.08	56	54	220	96	8
2	16	1.65	50	18.37	64	42	200	95	4
2	16	1.7	54	18.69	65	52	225	85	8
2	16	1.79	59	18.41	62	54	210	62	8
2	16	1.63	72	27.1	73	42	180	90	7
2	16	1.63	72	27.1	73	42	180	90	7
2	16	1.64	50	18.59	63	46	220	95	10
2	16	1.8	66	20.37	72	64	220	79	10
2	16	1.69	51	17.86	87	41	175	77	6
2	16	1.75	54.5	17.8	63	40	130	63	2
2	16	1.72	55	18.59	68	35	165	70	6
2	16	1.68	51	18.07	67	43	131	71	7
2	16	1.68	51	18.07	67	43	131	71	7
2	16	1.77	60	19.15	65	35	205	66	7
2	16	1.65	64	23.51	70	68	165	54	5
2	16	1.65	64	23.51	70	68	165	54	5
2	16	1.75	71	23.18	77	53	180	62	4
2	16	1.75	71	23.18	77	53	180	62	4
2	16	1.66	48.5	17.6	64	55	160	74	9
2	16	1.7	55	19.03	63	50	180	73	10
2	16	1.65	68	24.98	76	40	165	86	6
2	16	1.67	50	17.93	69	68	205	74	7
2	16	1.69	60	21.01	40	53	170	78	5
2	16	1.69	60	21.01	40	53	170	78	5
2	16	1.72	69	23.32	65	46	165	93	7
2	16	1.72	69	23.32	65	46	165	93	7
2	16	1.7	61	21.11	66	58	185	66	3
2	16	1.7	61	21.11	66	58	185	66	3
2	16	1.66	58	21.05	71	53	185	72	8
2	16	1.66	58	21.05	71	53	185	72	8
2	16	1.65	56	20.57	73	47	190	92	7
2	16	1.65	56	20.57	73	47	190	92	7
2	16	1.83	78	23.29	74	60	165	89	5
2	16	1.62	55	20.96	83	45	170	92	8
2	16	1.78	62	19.57	66	50	205	80	10
2	16	1.65	63	23.14	71	30	130	70	4
2	16	1.6	47	18.36	63	40	160	48	3
2	15	1.63	53	19.95	67	47	175	61	6
2	16	1.65	60	22.04	75	47	165	65	7
2	16	1.65	60	22.04	75	47	165	65	7
2	16	1.75	58	18.94	66	42	150	81	4
2	16	1.52	46	19.91	76	56	136	60	2
2	16	1.52	46	19.91	76	56	136	60	2
2	16	1.67	56	20.08	67.5	38	140	90	7
2	16	1.67	56	20.08	67.5	38	140	90	7
2	16	1.69	64	22.41	70	40	148	74	4
2	16	1.69	64	22.41	70	40	148	74	4
2	16	1.72	58	19.61	77	48	148	71	8
2	16	1.72	58	19.61	77	48	148	71	8
2	16	1.71	60	20.52	64	45	185	68	7
2	16	1.66	58	21.05	66	48	165	77	6
2	16	1.66	58	21.05	66	48	165	77	6
2	16	1.65	49	18	64	47	170	78	9
2	16	1.76	61	19.69	73	47	170	80	5
2	16	1.62	54	20.58	74	48	175	80	6
2	16	1.6	54	21.09	69	52	170	72	7
2	16	1.75	65	21.22	82	52	192	101	9
2	16	1.75	65	21.22	82	52	192	101	9
2	16	1.69	60	21.01	67	50	195	88	7
2	16	1.78	64	20.2	69	55	180	84	9
2	16	1.73	66	22.05	71	40	195	90	9
2	16	1.68	65	23.03	76	51	150	46	5
2	16	1.68	65	23.03	76	51	150	46	5
2	16	1.62	48	18.29	64	35	170	66	8
2	16	1.63	51	19.2	64	40	145	56	3
2	16	1.63	51	19.2	64	40	145	56	4
2	16	1.6	52	20.31	67	47	160	56	6
2	16	1.7	50	17.3	65	36	170	69	3
2	16	1.73	57	19.05	62	40	180	66	7
2	16	1.68	56	19.84	64	48	163	70	5
2	16	1.76	65	20.98	68	50	185	60	7
2	16	1.72	62	20.96	66	56	200	62	7
2	16	1.72	62	20.96	66	56	200	62	7
2	16	1.74	74	24.44	73	37	140	98	4
2	16	1.73	72	24.06	90	55	130	86	4
2	16	1.73	72	24.06	90	55	130	86	4
2	16	1.69	58	20.31	68	35	185	90	7
2	16	1.65	55	20.2	67	47	170	90	5
2	16	1.66	67	24.31	70	54	195	85	8
2	16	1.66	67	24.31	70	54	195	85	8
2	16	1.69	58	20.31	65	54	180	73	7
2	16	1.69	58	20.31	65	54	180	73	7
2	16	1.6	53	20.7	65	55	190	77	9
2	16	1.63	49	18.44	65	50	205	66	8
2	16	1.63	49	18.44	65	50	205	66	8
2	16	1.63	51.5	19.38	68	32	120	74	3
2	16	1.65	50	18.37	62	42	151	69	5
2	16	1.65	50	18.37	62	42	151	69	5
2	16	1.7	74	25.61	80	47	150	62	6
2	16	1.7	74	25.61	80	47	150	62	6
2	16	1.62	48	18.29	56	61	145	58	5
2	16	1.62	48	18.29	56	61	145	58	5
2	16	1.68	56	19.84	64	48	163	67	5
2	16	1.52	55	23.81	72	55	155	55	4
2	16	1.66	70	25.4	79	33	170	82	5
2	16	1.65	50	18.37	66	40	180	61	10
2	16	1.65	50	18.37	66	40	180	61	10
2	16	1.6	46	17.97	64.5	40	150	73	6
2	16	1.6	46	17.97	64.5	40	150	73	6
2	16	1.8	71	21.91	80	40	158	92	6
2	16	1.8	71	21.91	80	40	158	92	6
2	16	1.68	68	24.24	90	60	155	68	5
2	16	1.68	68	24.24	90	60	155	68	5
2	16	1.74	58	19.27	64	40	190	80	7
2	16	1.65	54	19.83	63	52	175	83	7
2	16	1.65	54	19.83	63	52	175	83	7
2	16	1.65	54	19.83	74	53	175	80	9
2	16	1.69	54	18.91	70	60	180	77	10
2	16	1.67	53	19	66	60	175	78	8
2	16	1.7	54	18.69	64	30	160	72	5
2	16	1.63	50	18.82	68	32	120	74	2
2	16	1.64	56	20.95	66	60	130	66	9
2	16	1.79	63	19.66	71	49	195	62	7
2	16	1.7	55.5	19.2	60	47	188	79	5
2	16	1.7	56	19.38	60	47	188	79	5
2	16	1.74	54	17.84	62	45	195	78	7
2	16	1.64	53	19.71	65	69	195	66	9
2	16	1.64	53	19.71	65	69	195	66	9
2	16	1.54	55	23.19	87	47	108	52	5
2	16	1.62	55	20.96	64	50	165	67	4
2	16	1.62	55	20.96	64	50	165	67	4
2	16	1.69	70	24.51	75	60	160	70	5
2	16	1.57	57.5	23.48	64	49	160	75	5
2	16	1.65	58	21.3	73	50	150	86	8
2	16	1.65	58	21.3	73	50	150	86	8
2	16	1.74	62	20.48	68	35	195	83	8
2	16	1.7	58	20.07	76	40	170	85	9
2	16	1.7	61	21.11	64	65	150	82	5
2	16	1.7	61	21.11	64	65	150	82	5
2	16	1.72	54	18.25	64	70	175	65	6
2	16	1.72	54	18.25	64	70	175	65	6
2	16	1.75	58	18.94	63	46	190	92	7
2	16	1.67	61	21.87	66	45	155	60	5
2	16	1.63	54	20.32	67	46	150	47	3
2	16	1.63	54	20.32	67	46	150	47	3
2	16	1.7	48	16.61	63	43	175	71	10
2	16	1.64	58	21.56	63	42	145	80	8
2	16	1.65	63	23.14	75	68	175	57	5
2	16	1.7	62	21.45	66	47	170	72	6
2	16	1.7	58	20.07	66	63	170	61	8
2	16	1.7	58	20.07	66	63	170	61	8
2	16	1.73	60	20.05	73	36	190	77	9
2	16	1.65	65	23.88	78	70	175	57	5
2	16	1.63	46	17.31	64	63	210	76	7
2	16	1.75	56	18.29	64	46	170	90	8
2	16	1.69	61	21.36	69	46	145	62	2
2	16	1.54	55	23.19	87	47	108	52	5
2	16	1.63	66	24.84	75	33	220	79	6
2	16	1.64	58	21.56	71	58	140	94	8
2	16	1.64	58	21.56	71	58	140	94	8
2	16	1.61	67	25.85	83	45	165	53	5
2	16	1.61	67	25.85	83	45	165	53	5
2	17	1.81	54	16.48	69	28	130	82	2
2	17	1.56	42	17.37	59	40	165	55	5
2	17	1.65	51	18.73	61.6	40	155	66	7
2	17	1.67	63	22.59	81	30	105	63	1
2	17	1.71	51	17.44	66	35	170	50	3
2	17	1.73	61	20.38	67	37	150	66	3
2	17	1.74	55	18.17	69	40	190	62	6
2	17	1.75	60.7	19.82	70	46	145	73	4
2	17	1.69	60	21.01	70	53	170	52	8
2	17	1.81	64	19.54	68	42	160	74	8
2	17	1.7	62	21.45	70	40	180	69	6
2	17	1.69	55	19.26	65	42	160	80	1
2	17	1.61	48	18.52	63	50	195	62	6
2	17	1.62	56	21.34	68	50	185	68	9
2	17	1.65	50	18.37	62	41	180	77	8
2	17	1.54	49	20.66	66	39	195	82	8
2	17	1.6	49	19.14	67	60	165	60	8
2	17	1.62	58	22.1	71	50	190	78	3
2	17	1.84	80	23.63	83	45	170	100	7
2	17	1.72	70	23.66	77	82	170	60	8
2	17	1.79	68	21.22	80	72	175	86	8
2	17	1.73	54	18.04	60	60	215	90	7
2	17	1.73	62	20.72	67	45	175	103	7
2	17	1.8	68	20.99	70	53	200	92	8
2	17	1.83	60	17.92	65	67	200	83	9
2	17	1.64	55	20.45	68	56	180	90	8
2	17	1.65	46	16.9	60.5	27	145	74	3
2	17	1.58	56	22.43	72	40	140	56	5
2	17	1.6	57	22.27	78	42	135	63	6
2	17	1.6	57	22.27	78	42	135	63	6
2	17	1.61	52	20.19	64	45	160	58	5
2	17	1.58	47	18.83	63	49	180	58	7
2	17	1.74	60	19.82	65	40	165	66	6
2	17	1.7	61	21.11	70	30	160	80	5
2	17	1.7	50	17.3	61	20	185	90	5
2	17	1.6	70	27.34	86	35	165	81	6
2	17	1.55	43	17.9	60	33	155	86	7
2	17	1.72	68	23.12	77	50	150	76	9
2	17	1.78	57	17.99	63	51	180	74	7
2	17	1.63	50	18.82	64	38	150	95	9
2	17	1.65	58	21.3	70	67	165	59	7
2	17	1.78	62	19.57	66	43	175	74	5
2	17	1.69	64	22.41	69	56	155	71	6
2	17	1.67	80	28.69	90	52	155	75	3
2	17	1.68	60	21.26	71	64	175	71	8
2	17	1.75	75	24.49	88	70	180	65	6
2	17	1.69	64	22.41	67	52	200	95	8
2	17	1.78	60	18.94	68	44	130	65	4
2	17	1.71	51	17.44	67	45	180	48	6
2	17	1.67	54	19.36	68	42	150	46	6
2	17	1.7	56	19.38	70	44	130	65	6
2	17	1.7	53	18.34	64	51	150	62	5
2	17	1.55	48	20.11	66	47	170	58	5
2	17	1.67	62	22.23	73	50	155	78	4
2	17	1.74	64	21.14	65	50	175	75	6
2	17	1.67	51	18.29	63	46	205	70	8
2	17	1.67	55	19.72	68.5	55	168	73	7
2	17	1.72	65	21.97	74	44	180	84	7
2	17	1.59	46	18.2	61	55	190	84	8
2	17	1.68	60	21.26	81	60	175	71	5
2	17	1.72	67	22.65	67	58	165	96	6
2	17	1.6	56	21.88	69.5	68	180	83	9
2	17	1.74	67	22.13	72	56	180	73	9
2	17	1.64	55	20.45	71	30	155	64	6
2	17	1.75	53	17.31	65	50	180	62	6
2	17	1.67	49	17.57	65	44	175	76	7
2	17	1.69	62	21.71	67	53	180	70	2
2	17	1.73	66	22.05	70	52	180	70	6
2	17	1.66	68	24.68	77	40	155	88	5
2	17	1.65	56	20.57	70	55	185	78	7
2	17	1.66	60	21.77	73	56	165	83	8
2	17	1.79	83	25.9	79	67	150	105	8
2	17	1.73	57	19.05	70	30	190	57	8
2	17	1.63	52	19.57	67.5	36	170	64	6
2	17	1.63	52	19.57	67.5	36	170	64	6
2	17	1.65	57	20.94	67	48	150	57	5
2	17	1.63	54	20.32	67	35	160	82	6
2	17	1.6	49.7	19.41	64	51	160	63	10
2	17	1.71	57	19.49	65	52	185	72	6
2	17	1.61	53	20.45	69	45	160	79	8
2	17	1.63	59	22.21	71	40	195	70	7
2	17	1.72	68	22.99	68	43	170	80	5
2	17	1.71	54	18.47	71	54	180	74	7
2	17	1.75	66	21.55	70	55	185	89	7
2	17	1.82	70	21.13	77	27	155	60	4
2	17	1.56	54	22.19	70	53	160	45	5
2	17	1.69	51	17.86	73	40	155	66	6
2	17	1.73	60	20.05	70	28	160	72	7
2	17	1.73	47	15.7	61.5	43	165	69	5
2	17	1.65	56	20.57	79	56	150	67	5
2	17	1.6	49	19.14	74	56	170	65	6
2	17	1.68	59	20.9	66	56	175	66	6
2	17	1.65	60	22.17	70	48	170	88	4
2	17	1.84	80	23.63	75	56	205	80	7
2	17	1.62	50	19.05	61	60	180	78	9
2	17	1.72	55	18.59	69	44	130	15	4
2	17	1.7	62	21.45	70	42	130	47	5
2	17	1.7	60	20.76	68	45	160	75	6
2	17	1.75	58	18.94	60.5	30	190	90	5
2	17	1.68	60	21.26	66	45	160	86	8
2	17	1.68	60	21.26	66	45	160	86	8
2	17	1.65	60	22.04	70	67	165	82	10
2	17	1.77	62	19.79	72	50	150	60	6
2	17	1.69	54	18.91	66	50	180	46	8
2	17	1.69	55	19.26	63	43	170	73	7
2	17	1.53	50	21.36	42	66	72	77	4
2	17	1.74	58	19.16	63	30	150	85	7
2	17	1.72	68	23.12	73	50	165	72	5
2	17	1.75	60.8	19.85	66	60	200	90	7
2	17	1.69	74	25.91	86	46	165	67	5
2	17	1.67	57	20.44	65	57	205	86	9
2	17	1.69	64	22.41	73	55	165	79	9
2	17	1.64	64	23.8	79.5	35	155	62	1
2	17	1.59	50	19.78	66	48	160	67	6
2	17	1.72	69	23.32	74	40	170	80	6
2	17	1.68	62	21.97	71	52	170	69	6
2	17	1.73	58.5	19.66	67	54	170	85	10
2	18	1.6	52.5	20.51	70	56	140	54	2
2	18	1.64	53	19.71	65	43	160	68	3
2	18	1.65	54	19.83	63	65	140	52	7
2	18	1.63	54	20.32	67	41	140	75	5
2	18	1.77	61	19.47	67	60	170	43	7
2	18	1.77	61	19.47	67	60	170	43	7
2	18	1.61	55	21.22	69	50	175	61	6
2	18	1.7	62	21.45	75	36	150	85	2
2	18	1.69	55	19.26	62	65	190	51	5
2	18	1.69	61	21.36	73	43	185	80	7
2	18	1.79	60	18.73	67	44	200	103	8
2	18	1.76	65	20.98	76	57	185	72	7
2	18	1.7	61	21.11	69	66	170	64	6
2	18	1.68	60	21.26	65	56	175	75	5
2	18	1.68	60	21.26	65	56	175	75	5
2	18	1.62	63	24.01	74	60	195	70	6
2	18	1.76	70	22.6	73	60	210	85	10
2	16	1.69	52	18.21	66	64	225	90	9
2	18	1.68	58	20.55	75	36	165	51	1
2	18	1.73	63	21.05	73	30	160	60	4
2	18	1.51	51	22.37	71	49	160	54	3
2	18	1.76	70	22.6	76	38	170	58	2
2	18	1.65	65	23.88	65	25	165	61	7
2	18	1.65	49	18	64	24	140	41	5
2	18	1.67	69	24.74	75	43	160	55	7
2	18	1.74	63	20.81	72	51	175	53	4
2	18	1.74	70	23.25	82	45	155	78	6
2	18	1.74	70	23.25	82	45	155	78	6
2	18	1.61	44	16.97	62	43	183	68	7
2	18	1.58	51	20.43	65	54	150	56	5
2	18	1.7	60	20.76	72	60	150	60	4
2	18	1.69	50	17.51	61	52	180	70	6
2	18	1.8	73	22.53	76	38	170	86	7
2	18	1.8	73	22.53	76	38	170	86	7
2	18	1.8	73	22.53	76	38	170	86	7
2	18	1.73	59	19.71	68	70	170	50	7
2	18	1.66	60	21.77	80	52	190	67	6
2	18	1.66	50	18.14	59	70	175	70	8
2	18	1.68	60	21.26	66	40	155	40	1
2	18	1.73	68	22.72	73	51	160	63	9
2	18	1.72	60	20.28	70	42	130	84	5
2	18	1.64	60	22.44	79	36	155	95	6
2	18	1.65	51	18.73	70	58	180	70	7
2	18	1.65	51	18.73	70	58	180	70	7
2	18	1.65	53	19.59	64	65	195	55	7
2	18	1.6	50	19.53	73	43	77	52	7
2	18	1.64	62	23.05	75	40	175	60	4
2	18	1.65	62	22.77	71	42	145	57	4
2	18	1.69	55	19.26	70	54	145	59	6
2	18	1.71	51	17.44	63	44	180	68	6
2	18	1.68	51	18.07	73	39	190	85	7
2	18	1.79	67	20.91	77	44	190	73	5
2	18	1.59	65	25.71	77	50	155	82	7
2	18	1.65	48	17.63	60	62	170	75	9
2	18	1.65	48	17.63	60	62	170	75	9
2	18	1.73	56	18.71	61	56	200	73	5
2	18	1.74	61	20.15	68	46	140	69	6
2	18	1.74	61	20.15	68	46	140	69	6
2	18	1.65	48	17.63	63	44	170	61	7
2	18	1.72	65	21.97	72	52	140	75	7
2	18	1.72	65	21.97	72	52	140	75	7
2	18	1.64	71	26.56	80	38	160	72	6
2	18	1.57	58	23.53	70	48	175	66	6
2	18	1.64	64	23.8	75	38	170	89	7
2	18	1.64	64	23.8	75	38	170	89	7
2	18	1.7	53	18.45	65	52	185	69	6
2	18	1.61	51	19.68	64	48	160	86	6
2	18	1.7	57	19.72	65	53	200	71	9
2	18	1.7	57	19.72	65	53	200	71	9
2	18	1.76	65	20.98	69	45	150	65	5
2	18	1.76	65	20.98	69	45	150	65	5
2	18	1.73	53	17.71	66	38	160	57	5
2	18	1.67	72	25.82	88	47	140	61	6
2	18	1.75	70	22.99	74	35	150	88	5
2	18	1.74	72	23.78	79	35	160	75	5
2	18	1.74	72	23.78	79	35	160	75	5
2	18	1.63	51	19.2	69	29	175	82	5
2	18	1.65	51	18.73	73	50	185	54	6
2	18	1.72	54	18.25	70	52	165	70	5
2	18	1.72	54	18.25	70	52	165	70	5
2	18	1.65	55	20.2	63	47	167	73	5
2	18	1.65	55	20.2	63	47	167	73	5
2	18	1.82	76	22.94	76	45	201	68	5
2	18	1.82	76	22.94	76	45	201	68	5
2	18	1.65	70	25.71	74	49	165	88	7
2	18	1.65	70	25.71	74	49	165	88	7
2	18	1.65	70	25.71	74	49	165	88	7
2	18	1.73	57	19.05	65	25	145	59	5
2	18	1.64	65	24.32	77	40	170	60	5
2	18	1.78	70	22.09	70	65	170	47	7
2	18	1.63	52	19.57	68	50	185	54	7
2	18	1.7	52	17.99	63	45	170	79	8
2	18	1.7	52	17.99	63	45	170	79	8
2	18	1.65	55	20.2	71	42	150	69	6
2	18	1.65	67	24.61	73	35	165	66	6
2	18	1.65	67	24.61	73	35	165	66	6
2	18	1.71	60	20.52	74	33	140	59	4
2	18	1.75	56	18.29	61	45	100	92	8
2	18	1.6	52	20.31	67	51	160	83	7
2	18	1.6	52	20.31	67	51	160	83	7
2	18	1.73	77	25.73	77	32	160	58	6
2	18	1.75	61	19.92	64	65	195	47	6
